# Supplementary material for: Comparison of software packages for detecting differential expression in RNA-seq studies
Source: Brief Bioinform. 2013 Dec 2;16(1):59–70. doi: 10.1093/bib/bbt086 (PMC4293378; doi:10.1093/bib/bbt086)
Supplement: Supplementary Data [file supp_bbt086_suppl_data.zip]

Archive with 2 entries (2 files):
- SupplementaryMaterial.pdf
- SupplementaryCode.tar
